# Supplementary material for: Association Between Insulin-like Growth Factor-1 rs35767 Polymorphism and Type 2 Diabetes Mellitus Susceptibility: A Meta-Analysis
Source: Front Genet. 2021 Nov 22;12:774489. doi: 10.3389/fgene.2021.774489 (PMC8646032; doi:10.3389/fgene.2021.774489)
Supplement: Supplementary file 1 [file Presentation1.zip]

Archive with 2 entries (2 files):
- Table S1.XLSX
- Table S2-S4.XLSX
