# Supplementary material for: Association Between Insulin-like Growth Factor-1 rs35767 Polymorphism and Type 2 Diabetes Mellitus Susceptibility: A Meta-Analysis
Source: Front Genet. 2021 Nov 22;12:774489. doi: 10.3389/fgene.2021.774489 (PMC8646032; doi:10.3389/fgene.2021.774489)
Supplement: Supplementary file 1 [file Presentation1.zip › Table S1.XLSX]

## Sheet: Sheet1
Table S1. Characteristics of each study included in this meta-analysis
列1	列2	列3	列4	列5	列6
			T2DM/NDM
Author	Year	BMI(kg/m2)	Age	Sex (M/F)	HWE
Li et al.	2021	-	52.490 ± 12.101/52.764 ± 10.543	762/432 ;782/492	YES
Gulixiati et al.	2020	-	53.40 ± 10.94 /51.64 ± 10.48	122/98;124/105	YES
Gouda et al.	2019	34.26 ± 5.7/26.96 ± 4.57	31.02 ± 3.1/ 30.45 ± 3.1	F	-
Wang et al.	2019	-	64.9 ± 9.07, 67.5 ± 9.85/66.1 ± 9.49,65.3 ± 9.24	221/146;229/138	YES
Zhang et al.	2017	22.3 ± 6.8, 23.5 ± 6.5/24.5 ± 6.3	59.72 ± 11.38, 59.05 ± 10.88/ 57.9 ± 10.61	103/139;57/85	YES
Song et al.	2015	25.0 ± 0.4/23.3 ± 0.3	54.1 ± 7.9/ 55.9 ± 9.9	25/26; 23/28	YES
Li et al.	2019	-	-	F	-
Zhao et al.	2016	25.49 ± 3.51/24.08 ± 3.61	58.60 ±11.15/ 56.36 ± 16.81	59/71;52/83	YES
Fujita et al.	2012	-	-	-	YES
Liu et al.	2011	-	-	-	YES
Hu et al.	2010	60.33 ± 12.49/50.10 ± 14.27	24.38 ± 3.51/ 23.46 ± 3.25	1,871/1,589; 1,364/2,048	YES
Dupuis et al.	2010	-	-	-	-
T2DM– type 2 diabetes mellitus; NDM– Non-diabetic subject; BMI– body mass index; M– Male; F– Female; HWE – Hardy-Weinberg equilibrium; (-)– not applicable.
