# Supplementary material for: Association Between Insulin-like Growth Factor-1 rs35767 Polymorphism and Type 2 Diabetes Mellitus Susceptibility: A Meta-Analysis
Source: Front Genet. 2021 Nov 22;12:774489. doi: 10.3389/fgene.2021.774489 (PMC8646032; doi:10.3389/fgene.2021.774489)
Supplement: Supplementary file 1 [file Presentation1.zip › Table S2-S4.XLSX]

## Sheet: Sheet1
Table S2: Begg’s and Egger’s tests in overall analysis.
Genetic models	Begg's Test (P)	Egger's test (P)
T vs. C	0.086	0.098
TT vs. CC	0.133	0.322
TC vs. CC	0.26	0.006
TT vs. CC + CT	0.133	0.694
TT + CT vs. CC	0.26	0.077
Table S3: Begg’s and Egger’s tests after omitting Gouda’s study.
Genetic models	Begg's Test (P)	Egger's test (P)
T vs. C	0.213	0.039
TT vs. CC	1	0.069
TC vs. CC	0.462	0.031
TT vs. CC + CT	0.1	0.07
TT + CT vs. CC	0.806	0.063
Table S4: Begg’s and Egger’s tests in the subgroup for the allele model.
Subgroups	Begg's Test (P)	Egger's test (P)
XinJiang, China.	0.296	0.386
Other provinces, China	0.707	0.564
Other countries	1	-
